# Supplementary material for: Morphological Structure Identification, Comparative Mitochondrial Genomics and Population Genetic Analysis toward Exploring Interspecific Variations and Phylogenetic Implications of Malus baccata ‘ZA’ and Other Species
Source: Biomolecules. 2024 Jul 26;14(8):912. doi: 10.3390/biom14080912 (PMC11352593; doi:10.3390/biom14080912)
Supplement: Supplementary file 1 [file biomolecules-14-00912-s001.zip]

Archive with 1 entries (1 files):
- biomolecules-3095696-supplementary.pdf
